# Supplementary material for: The microRNAs in an Ancient Protist Repress the Variant-Specific Surface Protein Expression by Targeting the Entire Coding Sequence
Source: PLoS Pathog. 2014 Feb 27;10(2):e1003791. doi: 10.1371/journal.ppat.1003791 (PMC3937270; doi:10.1371/journal.ppat.1003791)
Supplement: Table S1 — Analysis of the 105 putative miRNAs identified in Giardia. The ones colored in yellow have also been identified in our previous studies. (XLSX) [file ppat.1003791.s003.xlsx]

## Sheet: 105 miRNAs_final (3)
Table S1. Analysis of the putative miRNAs identified in Giardia.
miRNA	Sequence	Length (nts)	Genomic location a	GiardiaDB Gene ID	Gene product b
miR2	CAGCCTAATCACCGCCCCTATAGTCC	26	CH991767_0_1831345_1831370		GlsR17
miR3	GCAGACAACGCATCACCGCTCTGACC	26	CH991768_1_1050396_1050371		GlsR16
miR4	TCTGCACCAAGGAGCTGATCCAGACC	26	CH991767_0_1352872_1352897	92663	hypothetical protein
miR5	GATGCTTCCTTGGATGTCCGAGCCTT	26	CH991768_1_104047_104022		GlsR2
miR6	GACGCGTGACGAAGTTTGTCGTATTCTG	28	CH991782_0_16672_16699		GlsR1
miR10	TGAGGAAGAAACCGCCTTTCGTCTGACC	28	CH991771_0_180148_180175		GlsR8
miR11	ATGTCTGCCGTGTGCGCGCATATCCT	26	CH991761_0_158593_158618	32035; 32822	unspecified product
miR12	TGTGTTTCTAGTAAACAGTCGGGATC	26	CH991762_0_8711_8736	intergenic region	unannonated region
miR13	CCTGATGGAGAAACCTTCCTGGACGG	26	CH991762_1_321949_321924	16833	Tenascin-like
miR14	AGGCGCAGGCCCGCCGCGAGGG	22	CH991762_1_4002_3981	intergenic region	unannonated region
miR15	CCCGTGAGGTCTGCCAGGAGGAGGGT	26	CH991762_1_42021_41996	8064	Protein disulfide isomerase PDI5
miR18	ACCACAAACATCGACACGGAGAGCTGC	27	CH991763_1_507956_507930	114609	Pyruvate-flavodoxin oxidoreductase
miR19	GTTCTTTTCGCGTGAGCTGGTCGACGCC	28	CH991763_1_530926_530899	7999	Ribosomal protein S3
miR20	GACGTGCTAGGTCAGGCAGACGGGCTCC	28	CH991763_1_75607_75580	9058	hypothetical protein
miR21	ATGGGCTGGGTTAAGGTTCAGAAGACGC	28	CH991763_1_815497_815470	17395	Ribosomal protein L5
miR22	AAATTGACAAGAAGATCGCTGAGGCA	26	CH991764_1_70860_70835	11247	Ribosomal protein L13a
miR23	CGTTTGCCGTCTTACAATGCTCTGACC	27	CH991767_0_128266_128292	intergenic region	unannonated region
miR24	TTCGCCTGGATCGCATAGGCAA	22	CH991767_0_1351197_1351218	37321	hypothetical protein
miR25	TGGGCCCAAAAAAACGAAAGCGTCCC	26	CH991767_0_1353236_1353261	92663	hypothetical protein
miR26	TCACGGTCTCGCAGATCATGCGCAA	25	CH991767_0_1361234_1361258	25075	hypothetical protein
miR27	TAGTGTAGGGATGTCCAAAAAACCAG	26	CH991767_0_1364530_1364555	intergenic region	unannonated region
miR28	TACTACGACGAGGGCAAGAACACGAA	26	CH991767_0_1374907_1374932	137688	DNA polymerase, putative
miR29	TACAACGGCGTGCCCCAGACCTTCAA	26	CH991767_0_1375630_1375655	137688	DNA polymerase, putative
miR30	GACGGGGCGGGAGGATTTGCCA	22	CH991767_0_1377592_1377613	intergenic region	unannonated region
miR31	TACCACCGCGACGACGACCCCCACA	25	CH991767_0_1380007_1380031	93851	DNA polymerase, putative
miR32	TGCTTCCACGGGGCGAACAATG	22	CH991767_0_1380283_1380304	93851	DNA polymerase, putative
miR33	TACGAGATGGAGAGCAGACGGACC	24	CH991767_0_1380721_1380744	93581	DNA polymerase, putative
miR34	TCTACACCCTCAAGGGCCACCCGAA	25	CH991767_0_1381124_1381148	93851	DNA polymerase, putative
miR35	CATCAACCGCCAGACGGAGAAGGGCC	26	CH991767_0_1381254_1381279	93851	DNA polymerase, putative
miR36	AGCCCCTCCGGCGAGATGTTCG	22	CH991767_0_1381909_1381930	93851	unannonated region
miR37	CGGTCGAGGCGTTGAGGAAGCA	22	CH991767_0_1383711_1383732	intergenic region	unannonated region
miR38	CCCGCCCAGTAAACAAGCCCTGCA	24	CH991767_0_1667880_1667903	intergenic region	unannonated region
miR39	CCTGGGATAATGCGCTTCTTTGAGCCGCG	29	CH991767_0_1831238_1831266	intergenic region	unannonated region
miR40	AGCCTAATCACCGCCCCTATAGTCC	25	CH991767_0_1831346_1831370	intergenic region	unannonated region
miR41	GTTCGAGGGCGCGGAGCACATTCCAAA	27	CH991767_0_358135_358161	6133	Ribosomal protein L35
miR42	GACCTCACCAAGATTTGCAAGGACGCTG	28	CH991767_0_971736_971763	13608	Acetyl-CoA synthetase
miR43	CTCATTGTGAAGGAGGCAGACCCAGG	26	CH991767_1_1176925_1176900	15832	Aminoacyl-histidine dipeptidase
miR44	TCTGCGACGATCGGGTAGACGATGC	25	CH991767_1_1353037_1353013	intergenic region	unannonated region
miR45	TATTCCATTCACTCAGTCAGACCCAG	26	CH991767_1_1360144_1360119	intergenic region	unannonated region
miR46	TGGTCCCAGTAGCAATAGACGTAG	24	CH991767_1_1363169_1363146	16689	hypothetical protein (depreciated)
miR47	CGACGTCATCCACGCGAAGATCCGCTC	27	CH991767_1_1363896_1363870	92651	hypothetical protein
miR48	TGAAGGGCCTCGACACGAATCCGAAGA	27	CH991767_1_1364005_1363979	92651	hypothetical protein
miR49	TCAAGCCGTATGGCACCCAGAGGACC	26	CH991767_1_1365017_1364992	intergenic region	unannonated region
miR50	TGAACTGGGCGAGGTTCCAGCGGACG	26	CH991767_1_1372459_1372434	intergenic region	unannonated region
miR51	AGTAAACATCGAATTCACGTCAGCGTT	27	CH991767_1_1377879_1377853	intergenic region	unannonated region
miR52	CGAAGACGACCTTCTGCATCGGCTCCC	27	CH991767_1_1380004_1379978	intergenic region	unannonated region
miR53	TGCGAGCTTGCGGACGTTCTCCTGCG	26	CH991767_1_1380684_1380659	intergenic region	unannonated region
miR54	GCTGGAGAGTGCCCTTCAATCGCTGG	26	CH991768_0_1003995_1004020	13475	Axoneme-associated protein GASP-180
miR55	AACTATGATGAGGTTAGCGATCCCAAGC	28	CH991768_1_1050442_1050415	8769	unspecified product
miR56	GATGACAAGGACAAGTATGAGACGTTC	27	CH991768_1_1266090_1266064	13864	Heat shock protein HSP 90-alpha
miR57	AACGTTGCTGATCCAGAGGTTCCTCTC	27	CH991768_1_966010_965984	11118	Enolase
miR58	TTAGACTGCTGAGACAGTGTTATATGATT	29	CH991769_0_249560_249588	intergenic region	unannonated region
miR59	CTATGTTGAGAACCACCCAAACAA	24	CH991769_0_39776_39799	27266	[2Fe-2S] ferredoxin intron
miR60	GTCTTCCGAACACACCTGCGATAAAC	26	CH991769_0_556482_556507	intergenic region	unannonated region
miR61	GGCGGAATGTTCGGCGGCGACTCAT	25	CH991769_0_575000_575024	17337; 32245	Ribosomal protein P1B; hypothetical protein
miR62	GGTGGAATGTTCGGCGGCGACTCGT	25	CH991769_1_929786_929762	16588	hypothetical protein
miR63	GAGAAGATCCGCGAGGGCCAGAAGG	25	CH991769_1_945979_945955	88765	Cytosolic HSP70
miR64	GCCAAGGAGGACGAGAAGATCCGCGAGG	28	CH991769_1_945991_945964	88765	Cytosolic HSP70
miR65	CTTCAAGGGCGGGAACGACGAGAGGT	26	CH991776_0_287639_287664	114119	Alpha-7.2 giardin
miR66	CCCGGGTAGGCACGGTCAAAGAGT	24	CH991776_0_392993_393016	intergenic region	unannonated region
miR67	AGAAGATAGAGAAAGAGCTTTCGGAC	26	CH991776_1_244840_244815	6430	14-3-3 protein
miR68	TGCTAGTCACCGTCCCTCTGTGGCGTC	27	CH991778_0_36290_36316	intergenic region	unannonated region
miR69	TGAGGTCCATGAAGGCCGTCGCCA	24	CH991778_1_40818_40795	intergenic region	unannonated region
miR70	TGAGGGAGCTGAGGTCCATGAAGGC	25	CH991778_1_40827_40803	intergenic region	unannonated region
miR71	TGGCAGGCCGTGCAGGACGAGGCGT	25	CH991778_1_40996_40972	intergenic region	unannonated region
miR72	CGCAAAGGAGTGCAAGAAGTGTGCAGAA	28	CH991779_0_1043655_1043682	137608	hypothetical protein
miR73	CGTTAAAGAGGCTCAGGACTGGCTCC	26	CH991779_0_13799_13824	17121	Bip
miR74	GCCAATAAATGCGCGTGTGATCGAAGT	27	CH991779_0_196155_196181	3570	Ribosomal protein S28
miR75	CTCACGGAAGAAGAGGCGCTGCTCAGG	27	CH991779_1_1072613_1072587	9909	Pyruvate, phosphate dikinase
miR76	CGAGAACGGAAAGCTCTGGATGCTTCA	27	CH991779_1_1072710_1072684	9909	Pyruvate, phosphate dikinase
miR77	GTCAACAAGAGCGGCCTCAGCACAGGT	27	CH991779_1_1282006_1281980	221693	hypothetical protein
miR78	GGGTGATTAGCAGTCATACAGTCC	24	CH991779_1_370718_370695	intergenic region	unannonated region
miR79	GGCTAGAGCGCGACTGGTTGAGTTCCC	27	CH991779_1_370755_370729	intergenic region	unannonated region
miR80	CCTTGTCCCGGCTGGCGCCGTCCACCTT	28	CH991779_1_58195_58168	intergenic region	unannonated region
miR81	GTCCACCTCTGGTTCGGCACACATT	25	CH991779_1_628271_628247	intergenic region	unannonated region
miR82	GAAGAGTGTCAAGGAGAAGACGGAGAT	27	CH991782_0_1056156_1056182	93358	Alcohol dehydrogenase
miR83	GGCAGATGATGACTTTGCGACGGGCG	26	CH991782_0_16638_16663	intergenic region	unannonated region
miR84	CCAAGGAGATGATGAGGGAGATGGCCCA	28	CH991782_0_613064_613091	10311	Ornithine carbamoyltransferase
miR85	GTACGAGAAGCGCGCGACGGAGATG	25	CH991798_1_4062_4038	112312	Elongation factor 1-alpha
miR86	GCTGAGGAGGTCGACCAGAAGCTCCGCG	28	CH991814_0_343650_343677	21942	NADP-specific glutamate dehydrogenase
miR87	GAAGGACGCAACGTACGATGAGATCTGC	28	CH991817_1_35740_35713	6687	Glyceraldehyde 3-phosphate dehydrogenase
miR88	TGCAGAGCCCCGCCGCCTCAGTGATC	26	CH991839_0_2132_2157	intergenic region	unannonated region
miR89	CTGTGATGACGGCTATGACGGAGAC	25	CH991761_0_291617_291641	14616	Tenascin-like
miR90	GCCTTGCCCGACTGAGAGTGCTCGCT	26	CH991762_0_145581_145606	intergenic region	unannonated region
miR91	ATGATTCCTCTGTCCATTCCCCTGATC	27	CH991762_0_195973_195999	intergenic region	unannonated region
miR92	CGCGTCGTGCAGGCCTTCAAGGATCC	26	CH991767_0_1356647_1356672	2632	hypothetical protein
miR93	TACGACAGCGGCGTTTACATCA	22	CH991767_0_1367582_1367603	intergenic region	unannonated region
miR94	AGCCGATGCAGAAGGTCGTCTTCG	24	CH991767_0_1386971_1386994	intergenic region	unannonated region
miR95	TTGAAGATGCCCTTCGGCGTATT	23	CH991767_1_1352182_1352160	intergenic region	unannonated region
miR96	ATACTCTGACGCAAAGCTAAGCTGA	25	CH991767_1_1352519_1352495	intergenic region	unannonated region
miR97	ACGCCTTCTGCACCAAGGAGCTGA	24	CH991767_1_1352889_1352866	92663	hypothetical protein
miR98	ACCTCTTCTGCGGGCTCTACGACAA	25	CH991767_1_1356429_1356405	25071	unannonated region
miR99	CTTGTAGATCCTCTTCGCGTGGTA	24	CH991767_1_1363850_1363827	intergenic region	unannonated region
miR100	GGCGAGCAAGATCATCGCGTTCACGA	26	CH991767_1_1374025_1374000	137688	DNA polymerase, putative
miR101	GCTCCTCTTCGTACGCCAGTGCGTGA	26	CH991767_1_1374538_1374513	137688	DNA polymerase, putative
miR102	TTCGAAGCGCGGCTCAAGTTCA	22	CH991767_1_1374979_1374958	137688	DNA polymerase, putative
miR103	GGACGTACTGGGCGAAGGACTACAACA	27	CH991767_1_1380337_1380311	137688	DNA polymerase, putative
miR104	GCTCGAGCGGGAGCTCCTCGACAACT	26	CH991767_1_1381600_1381575	93851	DNA polymerase, putative
miR105	GACTTCAAGCGCCGCGTCATCT	22	CH991767_1_1382224_1382203	93851	DNA polymerase, putative
miR106	CTGCGCTGGACGATGAACTGGAGAT	25	CH991768_0_1104288_1104312	1636	hypothetical protein
miR107	ACCGCTCAGAGTAACTATGAGTGCTTC	27	CH991769_1_450133_450107		unannonated region
miR108	TAGGTGGCCAGGACGAGCTGCA	22	CH991778_1_41151_41130	intergenic region	unannonated region
miR109	CCTGTGATGCCGTGGGTTGCGTCGCT	26	CH991779_1_1282870_1282845	221693	unannonated region
miR110	GCAATGGCCACCCAGTGCGTGTCTCGT	27	CH991779_1_1348230_1348204	intergenic region	unannonated region
miR111	ACCCAGGGACAGAGCAGCGAGTCA	24	CH991839_1_1688_1665	intergenic region	unannonated region
Previously published miRNAs are boxed in Red.
miRNAs tested in this study are highlighted in Blue.
miRNAs conserved among the three Giardia isolates are shown in Yellow.
miRNAs that are both tested in this study and conserved among the three Giardia isolates are shown in Green.
a - The orientation and location of the miRNA [contig_the strand orientation (0 - positive strand; 1 - negative strand)_location]
b - Origin of the miRNA
