# Supplementary material for: The microRNAs in an Ancient Protist Repress the Variant-Specific Surface Protein Expression by Targeting the Entire Coding Sequence
Source: PLoS Pathog. 2014 Feb 27;10(2):e1003791. doi: 10.1371/journal.ppat.1003791 (PMC3937270; doi:10.1371/journal.ppat.1003791)
Supplement: Table S2 — Number of miRNA reads in each library. A tabulation of the numbers of reads of each of the 105 miRNAs in each of the three libraries; D1, D2 and SD1. (XLSX) [file ppat.1003791.s004.xlsx]

## Sheet: New S2
Table S2. Number of miRNA reads in each library
		Libraries
miRNA	Sequence	D1	D2	SD1
miR2	CAGCCTAATCACCGCCCCTATAGTCC	5106	3071	4773
miR3	GCAGACAACGCATCACCGCTCTGACC	235	365	512
miR4	TCTGCACCAAGGAGCTGATCCAGACC	3873	1282	1267
miR5	GATGCTTCCTTGGATGTCCGAGCCTT	909847	641193	124006
miR6	GACGCGTGACGAAGTTTGTCGTATTCTG	439195	188538	27632
miR10	TGAGGAAGAAACCGCCTTTCGTCTGACC	600	721	1791
miR11	ATGTCTGCCGTGTGCGCGCATATCCT	951	2356	3621
miR12	TGTGTTTCTAGTAAACAGTCGGGATC	1197	954	1272
miR13	CCTGATGGAGAAACCTTCCTGGACGG	306	527	602
miR14	AGGCGCAGGCCCGCCGCGAGGG	2803	3495	773
miR15	CCCGTGAGGTCTGCCAGGAGGAGGGT	3579	3068	4199
miR18	ACCACAAACATCGACACGGAGAGCTGC	432	563	591
miR19	GTTCTTTTCGCGTGAGCTGGTCGACGCC	584	503	629
miR20	GACGTGCTAGGTCAGGCAGACGGGCTCC	468	461	784
miR21	ATGGGCTGGGTTAAGGTTCAGAAGACGC	1477	1505	1313
miR22	AAATTGACAAGAAGATCGCTGAGGCA	1184	731	1279
miR23	CGTTTGCCGTCTTACAATGCTCTGACC	5410	4916	5468
miR24	TTCGCCTGGATCGCATAGGCAA	263	378	777
miR25	TGGGCCCAAAAAAACGAAAGCGTCCC	786	5268	1400
miR26	TCACGGTCTCGCAGATCATGCGCAA	876	709	575
miR27	TAGTGTAGGGATGTCCAAAAAACCAG	13623	38917	6791
miR28	TACTACGACGAGGGCAAGAACACGAA	7229	6283	2791
miR29	TACAACGGCGTGCCCCAGACCTTCAA	1867	1536	1075
miR30	GACGGGGCGGGAGGATTTGCCA	1212	1851	655
miR31	TACCACCGCGACGACGACCCCCACA	1938	1182	588
miR32	TGCTTCCACGGGGCGAACAATG	1889	1229	623
miR33	TACGAGATGGAGAGCAGACGGACC	4296	2857	2363
miR34	TCTACACCCTCAAGGGCCACCCGAA	3677	1959	661
miR35	CATCAACCGCCAGACGGAGAAGGGCC	1635	1699	844
miR36	AGCCCCTCCGGCGAGATGTTCG	962	534	671
miR37	CGGTCGAGGCGTTGAGGAAGCA	3503	8075	2007
miR38	CCCGCCCAGTAAACAAGCCCTGCA	4561	5538	1258
miR39	CCTGGGATAATGCGCTTCTTTGAGCCGCG	877	1032	1692
miR40	AGCCTAATCACCGCCCCTATAGTCC	17734	8719	18537
miR41	GTTCGAGGGCGCGGAGCACATTCCAAA	1858	951	1057
miR42	GACCTCACCAAGATTTGCAAGGACGCTG	951	1034	519
miR43	CTCATTGTGAAGGAGGCAGACCCAGG	1102	846	929
miR44	TCTGCGACGATCGGGTAGACGATGC	1325	1632	614
miR45	TATTCCATTCACTCAGTCAGACCCAG	1718	4130	1425
miR46	TGGTCCCAGTAGCAATAGACGTAG	1327	1595	1063
miR47	CGACGTCATCCACGCGAAGATCCGCTC	4039	9344	7605
miR48	TGAAGGGCCTCGACACGAATCCGAAGA	1058	1710	2926
miR49	TCAAGCCGTATGGCACCCAGAGGACC	2131	1020	990
miR50	TGAACTGGGCGAGGTTCCAGCGGACG	1594	2243	1117
miR51	AGTAAACATCGAATTCACGTCAGCGTT	1274	2297	910
miR52	CGAAGACGACCTTCTGCATCGGCTCCC	1389	2580	1608
miR53	TGCGAGCTTGCGGACGTTCTCCTGCG	1574	2275	1307
miR54	GCTGGAGAGTGCCCTTCAATCGCTGG	370	420	751
miR55	AACTATGATGAGGTTAGCGATCCCAAGC	3344	7691	4277
miR56	GATGACAAGGACAAGTATGAGACGTTC	857	651	666
miR57	AACGTTGCTGATCCAGAGGTTCCTCTC	708	501	879
miR58	TTAGACTGCTGAGACAGTGTTATATGATT	5526	30664	2129
miR59	CTATGTTGAGAACCACCCAAACAA	1607	4898	559
miR60	GTCTTCCGAACACACCTGCGATAAAC	697	751	1264
miR61	GGCGGAATGTTCGGCGGCGACTCAT	1291	637	959
miR62	GGTGGAATGTTCGGCGGCGACTCGT	1128	584	759
miR63	GAGAAGATCCGCGAGGGCCAGAAGG	580	388	1248
miR64	GCCAAGGAGGACGAGAAGATCCGCGAGG	1495	1278	1204
miR65	CTTCAAGGGCGGGAACGACGAGAGGT	517	628	767
miR66	CCCGGGTAGGCACGGTCAAAGAGT	2227	1052	5762
miR67	AGAAGATAGAGAAAGAGCTTTCGGAC	357	377	518
miR68	TGCTAGTCACCGTCCCTCTGTGGCGTC	1258	2410	1201
miR69	TGAGGTCCATGAAGGCCGTCGCCA	5272	1739	4781
miR70	TGAGGGAGCTGAGGTCCATGAAGGC	5248	2701	2085
miR71	TGGCAGGCCGTGCAGGACGAGGCGT	3644	1875	2308
miR72	CGCAAAGGAGTGCAAGAAGTGTGCAGAA	972	1163	682
miR73	CGTTAAAGAGGCTCAGGACTGGCTCC	1506	910	607
miR74	GCCAATAAATGCGCGTGTGATCGAAGT	1257	1399	1557
miR75	CTCACGGAAGAAGAGGCGCTGCTCAGG	853	859	1805
miR76	CGAGAACGGAAAGCTCTGGATGCTTCA	1542	1293	1878
miR77	GTCAACAAGAGCGGCCTCAGCACAGGT	868	931	607
miR78	GGGTGATTAGCAGTCATACAGTCC	592	583	1593
miR79	GGCTAGAGCGCGACTGGTTGAGTTCCC	2408	1979	1554
miR80	CCTTGTCCCGGCTGGCGCCGTCCACCTT	12599	3079	7930
miR81	GTCCACCTCTGGTTCGGCACACATT	807	532	756
miR82	GAAGAGTGTCAAGGAGAAGACGGAGAT	806	566	889
miR83	GGCAGATGATGACTTTGCGACGGGCG	2035	3389	5569
miR84	CCAAGGAGATGATGAGGGAGATGGCCCA	1884	453	948
miR85	GTACGAGAAGCGCGCGACGGAGATG	977	652	894
miR86	GCTGAGGAGGTCGACCAGAAGCTCCGCG	358	529	537
miR87	GAAGGACGCAACGTACGATGAGATCTGC	1337	1533	1218
miR88	TGCAGAGCCCCGCCGCCTCAGTGATC	3088	3945	3086
miR89	CTGTGATGACGGCTATGACGGAGAC	416	408	727
miR90	GCCTTGCCCGACTGAGAGTGCTCGCT	338	541	737
miR91	ATGATTCCTCTGTCCATTCCCCTGATC	1063	2079	1502
miR92	CGCGTCGTGCAGGCCTTCAAGGATCC	411	1116	699
miR93	TACGACAGCGGCGTTTACATCA	1157	865	607
miR94	AGCCGATGCAGAAGGTCGTCTTCG	235	393	566
miR95	TTGAAGATGCCCTTCGGCGTATT	3013	1967	609
miR96	ATACTCTGACGCAAAGCTAAGCTGA	644	1460	827
miR97	ACGCCTTCTGCACCAAGGAGCTGA	418	482	1295
miR98	ACCTCTTCTGCGGGCTCTACGACAA	564	768	546
miR99	CTTGTAGATCCTCTTCGCGTGGTA	2546	2433	958
miR100	GGCGAGCAAGATCATCGCGTTCACGA	525	1157	968
miR101	GCTCCTCTTCGTACGCCAGTGCGTGA	661	444	778
miR102	TTCGAAGCGCGGCTCAAGTTCA	1123	994	1427
miR103	GGACGTACTGGGCGAAGGACTACAACA	1046	2011	1308
miR104	GCTCGAGCGGGAGCTCCTCGACAACT	973	1021	5742
miR105	GACTTCAAGCGCCGCGTCATCT	1018	643	1466
miR106	CTGCGCTGGACGATGAACTGGAGAT	318	518	519
miR107	ACCGCTCAGAGTAACTATGAGTGCTTC	3885	24134	19529
miR108	TAGGTGGCCAGGACGAGCTGCA	1645	1597	526
miR109	CCTGTGATGCCGTGGGTTGCGTCGCT	425	759	649
miR110	GCAATGGCCACCCAGTGCGTGTCTCGT	373	622	607
miR111	ACCCAGGGACAGAGCAGCGAGTCA	1924	1755	833
